# Supplementary material for: Bupleuri Radix Polysaccharides Alleviate MASLD by Regulating Muribaculaceae-Derived SCFAs in the Gut–Liver Axis
Source: Int J Mol Sci. 2026 Jan 8;27(2):637. doi: 10.3390/ijms27020637 (PMC12841138; doi:10.3390/ijms27020637)
Supplement: Supplementary file 1 [file ijms-27-00637-s001.zip]

Archive with 1 entries (1 files):
- ijms-4033881-supplementary.pdf
